# Supplementary material for: Antipsychotic Drugs and the Risk of Diabetic Complications: A Systematic Review of Clinical Evidence
Source: J Clin Med. 2026 Apr 18;15(8):3107. doi: 10.3390/jcm15083107 (PMC13116593; doi:10.3390/jcm15083107)
Supplement: Supplementary file 1 [file jcm-15-03107-s001.zip]

Archive with 1 entries (1 files):
- jcm-4255350-supplementary.pdf
